# Supplementary material for: Effects of a Novel Infant Formula on Weight Gain, Body Composition, Safety and Tolerability to Infants: The INNOVA 2020 Study
Source: Nutrients. 2022 Dec 28;15(1):147. doi: 10.3390/nu15010147 (PMC9823847; doi:10.3390/nu15010147)
Supplement: Supplementary file 1 [file nutrients-15-00147-s001.zip]

Archive with 1 entries (1 files):
- nutrients-2090068-Supplementary.pdf
